# Supplementary material for: Duplication and divergence of the retrovirus restriction gene Fv1 in Mus caroli allows protection from multiple retroviruses
Source: PLoS Genet. 2020 Jun 11;16(6):e1008471. doi: 10.1371/journal.pgen.1008471 (PMC7313476; doi:10.1371/journal.pgen.1008471)
Supplement: S1 Table — Individual listing of the alleles reported and their accessions. Included is the length of the C terminal variable tail, details of any inactivating mutations, and of the presence of B1 SINEs. (XLSX) [file pgen.1008471.s010.xlsx]

## Sheet: Sheet2
Variant	Accession	ORF Length(s) (AAs)	C-term Tail Length (AAs)	Comment
Fv1CAR1	﻿KF975446	468	39
Fv1CAR2	MT077217	468	39
Fv1CAR3	MT077218	468	39
Fv1CAR4	MT077219	467	39
Fv1CAR5	MT077220	468	39
Fv1CAR6	MT077221	467	39
Fv1CAR7	MT077222	468	39
Fv1CAR8	MT077223	468	39
Fv1CER1	MT077233	440	13	B1_Mm insertion after K430 shortens the tail.
Fv1CER2	MT077234	440	13	B1_Mm insertion after K430 shortens the tail.
Fv1CER3	MT077235	443	13	B1_Mm insertion after K430 shortens the tail.
Fv1CER4	MT077236	440	13	B1_Mm insertion after K430 shortens the tail.
Fv1CER5	MT077237	440	13	B1_Mm insertion after K430 shortens the tail.
Fv1CER6	MT077238	440	13	B1_Mm insertion after K430 shortens the tail.
Fv1CER7	MT077239	440	13	B1_Mm insertion after K430 shortens the tail.
Fv1CER8	MT077240	440	13	B1_Mm insertion after K430 shortens the tail.
Fv1CER9	MT077241	440	13	B1_Mm insertion after K430 shortens the tail.
Fv1CER10	MT077242	144, 293	N/A	Truncated by 4nt duplication causing frameshift.
Fv1CER11	MT077243	440	13	B1_Mm insertion after K430 shortens the tail.
Fv1CER12	MT077244	440	13	B1_Mm insertion after K430 shortens the tail.
Fv1CER13	MT077245	440	13	B1_Mm insertion after K430 shortens the tail.
Fv1CER14	MT077246	440	13	B1_Mm insertion after K430 shortens the tail.
Fv1CER15	MT077247	440	13	B1_Mm insertion after K430 shortens the tail.
Fv1CER16	MT077248	440	13	B1_Mm insertion after K430 shortens the tail.
Fv1CER17	MT077249	440	13	B1_Mm insertion after K430 shortens the tail.
Fv1CER18	MT077250	440	13	B1_Mm insertion after K430 shortens the tail.
Fv1CER19	MT077251	440	13	B1_Mm insertion after K430 shortens the tail.
Fv1CER20	MT077252	496	13	B1_Mm insertion after K430 shortens the tail.
Fv1CER21	MT077253	462	35	1 nt deletion causes frameshift-elongation of the tail.
Fv1CER22	MT077254	440	13	B1_Mm insertion after K430 shortens the tail.
Fv1CER23	MT077255	440	13	B1_Mm insertion after K430 shortens the tail.
Fv1COO1	MT077290	462	35	1 nt deletion causes frameshift-elongation of the tail.
Fv1COO2	MT077291	439	12	B1_Mm insertion after K430 shortens the tail.
Fv1COO3	MT077292	113, 302	N/A	Trunctated by mutation to stop codon.
Fv1COO4	MT077293	439	12	B1_Mm insertion after K430 shortens the tail.
Fv1COO5	MT077294	103, 337	N/A	Trunctated by mutation to stop codon.
Fv1COO6	MT077295	103, 337	N/A	Trunctated by mutation to stop codon.
Fv1COO7	MT077296	439	12	B1_Mm insertion after K430 shortens the tail.
Fv7CAR1	﻿KF975447	460	33
Fv7CAR2	MT077224	460	33
Fv7CAR3	MT077225	460	33
Fv7CAR4	MT077226	460	33
Fv7CAR5	MT077227	460	33
Fv7CAR6	MT077228	460	33
Fv7CAR7	MT077229	460	33
Fv7CAR8	MT077230	460	33
Fv7CAR9	MT077231	460	33
Fv7CAR10	MT077232	460	33
Fv7CER1	MT077256	460	33
Fv7CER2	MT077257	282, 100	N/A	Truncated by 1 nt insertion causing frameshift.
Fv7CER3	MT077258	460	33
Fv7CER4	MT077259	460	33
Fv7CER5	MT077260	460	33
Fv7CER6	MT077261	460	33
Fv7CER7	MT077262	460	33
Fv7CER8	MT077263	263, 100	N/A	Truncated by 9 nt deletion causing frameshift.
Fv7CER9	MT077264	460	33
Fv7CER10	MT077265	460	33
Fv7CER11	MT077266	460	33
Fv7CER12	MT077267	460	33
Fv7CER13	MT077268	460	33
Fv7CER14	MT077269	460	33
Fv7CER15	MT077270	460	33
Fv7CER16	MT077271	460	33
Fv7CER17	MT077272	460	33
Fv7CER18	MT077273	273, 207	N/A	Truncated by 1 nt insertion causing frameshift.
Fv7CER19	MT077274	460	33
Fv7CER20	MT077275	460	33
Fv7CER21	MT077276	460	33
Fv7CER22	MT077277	460	33
Fv7CER23	MT077278	460	33
Fv7CER24	MT077279	460	33
Fv7CER25	MT077280	460	33
Fv7CER26	MT077281	475	48	4 nt deletion causes frameshift-elongation of the tail.
Fv7CER27	MT077282	460	33
Fv7CER28	MT077283	468	41	2 nt duplication causes frameshift-elongation of the tail.
Fv7CER29	MT077284	460	33
Fv7CER30	MT077285	460	33
Fv7CER31	MT077286	460	33
Fv7CER32	MT077287	460	33
Fv7CER33	MT077288	460	33
Fv7CER34	MT077289	460	33
Fv7COO1	MT077297	460	33
Fv7COO2	MT077298	215, 275	N/A	Trunctated by indel (9D, 4I) causing frameshift.
Fv7COO3	MT077299	215, 275	N/A	Trunctated by indel (9D, 4I) causing frameshift.
Fv7COO4	MT077300	405	N/A	Truncated by 1 nt insertion causing frameshift.
Fv7COO5	MT077301	215, 275	N/A	Trunctated by indel (9D, 4I) causing frameshift.
Fv7COO6	MT077302	215, 275	N/A	Trunctated by indel (9D, 4I) causing frameshift.
Fv7COO7	MT077303	215, 275	N/A	Trunctated by indel (9D, 4I) causing frameshift.
Fv7COO8	MT077304	460	33
Fv1FRA1	MT077305	442	14	B1_Mm insertion after K432 shortens the tail.
Fv1FRA2	MT077306	442	14	B1_Mm insertion after K432 shortens the tail.
Fv1FRA3	MT077307	442	14	B1_Mm insertion after K432 shortens the tail.
Fv1FRA4	MT077308	442	14	B1_Mm insertion after K432 shortens the tail.
