# Supplementary material for: Duplication and divergence of the retrovirus restriction gene Fv1 in Mus caroli allows protection from multiple retroviruses
Source: PLoS Genet. 2020 Jun 11;16(6):e1008471. doi: 10.1371/journal.pgen.1008471 (PMC7313476; doi:10.1371/journal.pgen.1008471)
Supplement: S2 Table — Listing of the alignment sites determined to be positively selected using FUBAR and MEME, along with the confidence values for each. For each, an assessment of whether selection results in repeated resampling of residues across different branches of the tree is included. (XLSX) [file pgen.1008471.s011.xlsx]

## Sheet: Sheet1
Site in alignment	Fv1		Fv7		Residue resampling?
	FUBAR	MEME	FUBAR	MEME
	(pervasive, P>0.9)	(episodic, p<0.1)	(pervasive, P>0.9)	(episodic, p<0.1)
26			0.9539		Yes
30			0.9666		Yes
80			0.9181		No
99			0.9379		Yes
105			0.9628		Yes
139	0.9222				No
144			0.9901		Yes
159			0.9629	0.0001	Yes
185			0.9629		Yes
222			0.9861		Yes
223			0.9864		Yes
259			0.9693	0.0015	Yes
262				0.0074	No
268	0.974	0.0604	0.9827		Yes
269			0.9706	0.0886	Yes
312			0.9634		Yes
343			0.9608		No
348	0.9768				Yes
373			0.9961		Yes
395	0.9737				No
